# Supplementary material for: Cellulose Isolation from Tomato Pomace Pretreated by High-Pressure Homogenization
Source: Foods. 2022 Jan 19;11(3):266. doi: 10.3390/foods11030266 (PMC8833915; doi:10.3390/foods11030266)
Supplement: Supplementary file 1 [file foods-11-00266-s001.zip]

Archive with 1 entries (1 files):
- foods-1541100-supplementary.pdf
